# Supplementary material for: ProteoModlR for functional proteomic analysis
Source: BMC Bioinformatics. 2017 Mar 4;18:153. doi: 10.1186/s12859-017-1563-6 (PMC5336658; doi:10.1186/s12859-017-1563-6)
Supplement: Additional file 8: Simulated Dataset 1. — Normalization simulated datasets – description. Detailed description of the simulated datasets used to test ProteoModlR’s normalization module. (TXT 1 kb) [file 12859_2017_1563_MOESM8_ESM.txt]

Simulated datasets to test normalization strategies.
The datasets simulates the effects of different type of experimental errors on a dataset that, with the exception of Dataset#3, should contain truly identical values as showed in the"No_error" file.
Intensity values were modeled after true measurements obtained experimentally .

Dataset#1
This dataset simulates differences in the peptide intensity introduced by uneven performance of the LC/MS instrumentation or unequal sample amount. 
For example: 
1. non-equal sample amount (incorrect volume injected by the autosampler, incorrect protein quantification etc), or reduced ionization efficiency (condition 2)
2. inconsistent elution or trapping of some peptide, or degradation of ionization efficiency during the gradient (condition 3)
Dataset#1 was normalized using the "Normalization by isotopologue" feature in ProteoModlR. 
Normalization: equimolar isotopologue (1a) and  isotopologue (1b)

Dataset#2
This dataset simulates differences in the peptide intensity introduced by uneven performance of the LC/MS instrumentation or unequal sample amount, with no isotopically labelled internal standard.
1. non-equal sample amount (incorrect volume injected by the autosampler, incorrect protein quantification etc), or reduced ionization efficiency (condition 2)
2. inconsistent elution or trapping of only some peptide, or degradation of ionization efficiency during the gradient (condition 3)
Dataset#2 was normalized using the "Normalization by total ion current" feature in ProteoModlR. 
Normaliazion: TIC

Dataset#3
This dataset simulates differences in the peptide intensity introduced by biological factors that vary the protein amount per cell by affecting the expression of a limited subset of the proteome.
Dataset#3 was normalized using the "Normalization by isotopologue" first followed by  "Normalization by internal reference"features in ProteoModlR. 
Normalization: Isotopologue + Reference peptide
