# Supplementary material for: ProteoModlR for functional proteomic analysis
Source: BMC Bioinformatics. 2017 Mar 4;18:153. doi: 10.1186/s12859-017-1563-6 (PMC5336658; doi:10.1186/s12859-017-1563-6)
Supplement: Additional file 9: Simulated Dataset 7. — Analysis simulated datasets – description. Detailed description of the simulated datasets used to test the analysis module ProteoModlR .(TXT 783 bytes) [file 12859_2017_1563_MOESM9_ESM.txt]

Simulated datasets to test approximated analyses.
The datasets simulate different degrees of sparseness in peptide intensity measurements. The fully annotated dataset is provided as a reference and to demonstrate the annotation performed by the quality control module of ProteModlR.
Intensity values were modeled after true measurements experimentally obtained.
Reference peptides are omitted for the sake of clarity and to facilitate calculation.

In every dataset, the output of each module of ProteoModlR is displayed along with the input values.


Dataset#1 Fully annotated dataset

Dataset#2 Incomplete annotation of Quantitation peptides

Dataset#3 Incomplete annotation of Phosphorylated peptides

Dataset#4 Incomplete annotation of non-Phosphorylated peptides
