# Supplementary material for: ProteoModlR for functional proteomic analysis
Source: BMC Bioinformatics. 2017 Mar 4;18:153. doi: 10.1186/s12859-017-1563-6 (PMC5336658; doi:10.1186/s12859-017-1563-6)
Supplement: Additional file 10: Simulated Dataset 2. — Normalization_dataset_no_error. The file contains a simulated datasets with identical intensity values for all peptides in all conditions. This dataset is provided as a reference to evaluate the accuracy of normalization strategies. (CSV 4 kb) [file 12859_2017_1563_MOESM10_ESM.csv]

Input	Input	Input	Input	Input	Input	Input	Input	Input	Input	Input	Input		Quality control	Quality control		Normalization			Analysis	Analysis	Analysis	Analysis		Analysis	Analysis	Analysis	Analysis
Protein	Peptide	Pathway	Modification	Position	Gene.name	Protein.name	Condition	PatientID	Label	Run	Intensity		Classification	Chemoforms sum		Isotopologue normalization			Peptide	Abundance Condition#1	Abundance Condition#2	Abundance Condition#3		Site	Stoichiometry condition#1	Stoichiometry condition#2	Stoichiometry condition#3
Q06413	NSPGLLVSPGNLNK	Prot. Of interest			MEF2C	MEF2C	Condition#1		L		3526344		Non-phosphorylation	4288833		13342310.2			NSPGLLVSPGNLNK	0	-0.13189255	0.081794297		NSPGLLVSPGNLNK	0.449379085	0.659442077	0.415401603
Q06413	NSPGLLVSPGNLNK	Prot. Of interest			MEF2C	MEF2C	Condition#1		H		2892492		Non-phosphorylation	2892492		8998374.5			SEPVSPPR	0	-0.35755638	0.168521987		SEPVSPPR	0.229397422	0.180963532	0.206608248
Q06413	NSPGLLVSPGNLNK	Prot. Of interest	Phosphorylation		MEF2C	MEF2C	Condition#1		L		16880014		Phosphorylation	18417167		10889079.91
Q06413	NSPGLLVSPGNLNK	Prot. Of interest	Phosphorylation		MEF2C	MEF2C	Condition#1		H		15219336		Phosphorylation	15219336		8998374.5
Q06413	NSPGLLVSPGNLNK	Prot. Of interest	Acetylation Phosphorylation		MEF2C	MEF2C	Condition#1		L		1537153		Phosphorylation
Q06413	NSPGLLVSPGNLNK		Acetylation		MEF2C	MEF2C	Condition#1		L		762489		Non-phosphorylation
Q06413	VLIPPGSK				MEF2C	MEF2C	Condition#1		L				Abundance	0		0
Q06413	VLIPPGSK				MEF2C	MEF2C	Condition#1		H		1471059		Abundance	1471059		8998374.5
Q06413	SEPVSPPR				MEF2C	MEF2C	Condition#1		L		749669		Non-phosphorylation	749669		3907413.943
Q06413	SEPVSPPR				MEF2C	MEF2C	Condition#1		H		1726411		Non-phosphorylation	1726411		8998374.5
Q06413	SEPVSPPR		Phosphorylation		MEF2C	MEF2C	Condition#1		L		1907059		Phosphorylation	1907059		1163181.53
Q06413	SEPVSPPR		Phosphorylation		MEF2C	MEF2C	Condition#1		H		14753012		Phosphorylation	14753012		8998374.5
Q06413	NTMPSVSEDVDLLLNQR				MEF2C	MEF2C	Condition#1		L				Filtered out	0
Q06413	NTMPSVSEDVDLLLNQR				MEF2C	MEF2C	Condition#1		H		213980071		Filtered out	213980071
Q06413	NSPGLLVSPGNLNK	Prot. Of interest			MEF2C	MEF2C	Condition#2		L		1597042		Non-phosphorylation	2628123		7290614.185
Q06413	NSPGLLVSPGNLNK	Prot. Of interest			MEF2C	MEF2C	Condition#2		H		3243737		Non-phosphorylation	3243737		8998374.5
Q06413	NSPGLLVSPGNLNK	Prot. Of interest	Phosphorylation		MEF2C	MEF2C	Condition#2		L		30209344		Phosphorylation	32287971		14117239.51
Q06413	NSPGLLVSPGNLNK	Prot. Of interest	Phosphorylation		MEF2C	MEF2C	Condition#2		H		20580458		Phosphorylation	20580458		8998374.5
Q06413	NSPGLLVSPGNLNK	Prot. Of interest	Acetylation Phosphorylation		MEF2C	MEF2C	Condition#2		L		2078627		Phosphorylation
Q06413	NSPGLLVSPGNLNK		Acetylation		MEF2C	MEF2C	Condition#2		L		1031081		Non-phosphorylation
Q06413	VLIPPGSK				MEF2C	MEF2C	Condition#2		L		1836480		Abundance	1836480		8142135.301
Q06413	VLIPPGSK				MEF2C	MEF2C	Condition#2		H		2029607		Abundance	2029607		8998374.5
Q06413	SEPVSPPR				MEF2C	MEF2C	Condition#2		L		574129		Non-phosphorylation	574129		3059175.05
Q06413	SEPVSPPR				MEF2C	MEF2C	Condition#2		H		1688765		Non-phosphorylation	1688765		8998374.5
Q06413	SEPVSPPR		Phosphorylation		MEF2C	MEF2C	Condition#2		L		1367513		Phosphorylation	1367513		675915.1069
Q06413	SEPVSPPR		Phosphorylation		MEF2C	MEF2C	Condition#2		H		18205532		Phosphorylation	18205532		8998374.5
Q06413	NTMPSVSEDVDLLLNQR				MEF2C	MEF2C	Condition#2		L				Filtered out	0
Q06413	NTMPSVSEDVDLLLNQR				MEF2C	MEF2C	Condition#2		H		262926381		Filtered out	262926381
Q06413	NSPGLLVSPGNLNK	Prot. Of interest			MEF2C	MEF2C	Condition#3		L		4526344		Non-phosphorylation	5288833		15324299.71
Q06413	NSPGLLVSPGNLNK	Prot. Of interest			MEF2C	MEF2C	Condition#3		H		3105584		Non-phosphorylation	3105584		8998374.5
Q06413	NSPGLLVSPGNLNK	Prot. Of interest	Phosphorylation		MEF2C	MEF2C	Condition#3		L		16880014		Phosphorylation	18417167		10889079.91
Q06413	NSPGLLVSPGNLNK	Prot. Of interest	Phosphorylation		MEF2C	MEF2C	Condition#3		H		15219336		Phosphorylation	15219336		8998374.5
Q06413	NSPGLLVSPGNLNK	Prot. Of interest	Acetylation Phosphorylation		MEF2C	MEF2C	Condition#3		L		1537153		Phosphorylation
Q06413	NSPGLLVSPGNLNK		Acetylation		MEF2C	MEF2C	Condition#3		L		762489		Non-phosphorylation
Q06413	VLIPPGSK				MEF2C	MEF2C	Condition#3		L				Abundance	0		0
Q06413	VLIPPGSK				MEF2C	MEF2C	Condition#3		H		1471059		Abundance	1471059		8998374.5
Q06413	SEPVSPPR				MEF2C	MEF2C	Condition#3		L		849669		Non-phosphorylation	849669		4700927.295
Q06413	SEPVSPPR				MEF2C	MEF2C	Condition#3		H		1626411		Non-phosphorylation	1626411		8998374.5
Q06413	SEPVSPPR		Phosphorylation		MEF2C	MEF2C	Condition#3		L		2007059		Phosphorylation	2007059		1224175.004
Q06413	SEPVSPPR		Phosphorylation		MEF2C	MEF2C	Condition#3		H		14753012		Phosphorylation	14753012		8998374.5
Q06413	NTMPSVSEDVDLLLNQR				MEF2C	MEF2C	Condition#3		L				Filtered out	0
Q06413	NTMPSVSEDVDLLLNQR				MEF2C	MEF2C	Condition#3		H		144118469.1		Filtered out	144118469.1
