# Supplementary material for: ProteoModlR for functional proteomic analysis
Source: BMC Bioinformatics. 2017 Mar 4;18:153. doi: 10.1186/s12859-017-1563-6 (PMC5336658; doi:10.1186/s12859-017-1563-6)
Supplement: Additional file 12: Simulated Dataset 4. — Normalization simulated dataset 1b. The file contains the simulated datasets used to model differences in peptide intensity introduced by uneven performance of the LC/MS instrumentation or unequal sample amount. The output shows the result of isotopologue normalization, as displayed in Additional file 3: Figure S3. (CSV 4 kb) [file 12859_2017_1563_MOESM12_ESM.csv]

Input	Input	Input	Input	Input	Input	Input	Input	Input	Input	Input	Input		Quality control	Quality control		Normalization			Analysis	Analysis	Analysis	Analysis		Analysis	Analysis	Analysis	Analysis
Protein	Peptide	Pathway	Modification	Position	Gene.name	Protein.name	Condition	PatientID	Label	Run	Intensity		Classification	Chemoforms sum		Isotopologue normalization			Peptide	Abundance Condition#1	Abundance Condition#2	Abundance Condition#3		Site	Stoichiometry condition#1	Stoichiometry condition#2	Stoichiometry condition#3
Q06413	NSPGLLVSPGNLNK	Prot. Of interest			MEF2C	MEF2C	Condition#1		L				Non-phosphorylation	762489		2372058.963			VLIPPGSK	0	-0.101816854	0.299999932		NSPGLLVSPGNLNK	0.590623588	0.702064389	0.54428404
Q06413	NSPGLLVSPGNLNK	Prot. Of interest			MEF2C	MEF2C	Condition#1		H		2892492		Non-phosphorylation	2892492		8998374.5			NTMPSVSEDVDLLLNQR	0	-0.266744718	0.351123598		SEPVSPPR	0.143944828	0.101384341	0.118376823
Q06413	NSPGLLVSPGNLNK	Prot. Of interest	Phosphorylation		MEF2C	MEF2C	Condition#1		L		16880014		Phosphorylation	16880014		9980244.049
Q06413	NSPGLLVSPGNLNK	Prot. Of interest	Phosphorylation		MEF2C	MEF2C	Condition#1		H		15219336		Phosphorylation	15219336		8998374.5
Q06413	NSPGLLVSPGNLNK	Prot. Of interest	Acetylation Phosphorylation		MEF2C	MEF2C	Condition#1		L				Phosphorylation
Q06413	NSPGLLVSPGNLNK		Acetylation		MEF2C	MEF2C	Condition#1		L		762489		Non-phosphorylation
Q06413	VLIPPGSK				MEF2C	MEF2C	Condition#1		L		1466607		Abundance	1466607		8971141.899
Q06413	VLIPPGSK				MEF2C	MEF2C	Condition#1		H		1471059		Abundance	1471059		8998374.5
Q06413	SEPVSPPR				MEF2C	MEF2C	Condition#1		L				Non-phosphorylation	0		0
Q06413	SEPVSPPR				MEF2C	MEF2C	Condition#1		H		1726411		Non-phosphorylation	1726411		8998374.5
Q06413	SEPVSPPR		Phosphorylation		MEF2C	MEF2C	Condition#1		L		1907059		Phosphorylation	1907059		1163181.53
Q06413	SEPVSPPR		Phosphorylation		MEF2C	MEF2C	Condition#1		H		14753012		Phosphorylation	14753012		8998374.5
Q06413	NTMPSVSEDVDLLLNQR				MEF2C	MEF2C	Condition#1		L		115664903		Filtered out	115664903		4863986.206
Q06413	NTMPSVSEDVDLLLNQR				MEF2C	MEF2C	Condition#1		H		213980071		Filtered out	213980071		8998374.5
Q06413	NSPGLLVSPGNLNK	Prot. Of interest			MEF2C	MEF2C	Condition#2		L				Non-phosphorylation	762489		0
Q06413	NSPGLLVSPGNLNK	Prot. Of interest			MEF2C	MEF2C	Condition#2		H		3243737		Non-phosphorylation	2892492		8998374.5
Q06413	NSPGLLVSPGNLNK	Prot. Of interest	Phosphorylation		MEF2C	MEF2C	Condition#2		L		30209344		Phosphorylation	16880014		14117239.51
Q06413	NSPGLLVSPGNLNK	Prot. Of interest	Phosphorylation		MEF2C	MEF2C	Condition#2		H		20580458		Phosphorylation	15219336		8998374.5
Q06413	NSPGLLVSPGNLNK	Prot. Of interest	Acetylation Phosphorylation		MEF2C	MEF2C	Condition#2		L		2078627		Phosphorylation
Q06413	NSPGLLVSPGNLNK		Acetylation		MEF2C	MEF2C	Condition#2		L				Non-phosphorylation
Q06413	VLIPPGSK				MEF2C	MEF2C	Condition#2		L		1836480		Abundance	1466607		8142135.301
Q06413	VLIPPGSK				MEF2C	MEF2C	Condition#2		H		2029607		Abundance	1471059		8998374.5
Q06413	SEPVSPPR				MEF2C	MEF2C	Condition#2		L		574129		Non-phosphorylation	0		3059175.05
Q06413	SEPVSPPR				MEF2C	MEF2C	Condition#2		H		1688765		Non-phosphorylation	1726411		8998374.5
Q06413	SEPVSPPR		Phosphorylation		MEF2C	MEF2C	Condition#2		L		1367513		Phosphorylation	1907059		675915.1069
Q06413	SEPVSPPR		Phosphorylation		MEF2C	MEF2C	Condition#2		H		18205532		Phosphorylation	14753012		8998374.5
Q06413	NTMPSVSEDVDLLLNQR				MEF2C	MEF2C	Condition#2		L		112194955.9		Filtered out	115664903		3839752.506
Q06413	NTMPSVSEDVDLLLNQR				MEF2C	MEF2C	Condition#2		H		262926381		Filtered out	213980071		8998374.5
Q06413	NSPGLLVSPGNLNK	Prot. Of interest			MEF2C	MEF2C	Condition#3		L				Non-phosphorylation	0		0
Q06413	NSPGLLVSPGNLNK	Prot. Of interest			MEF2C	MEF2C	Condition#3		H		3105584		Non-phosphorylation	3105584		8998374.5
Q06413	NSPGLLVSPGNLNK	Prot. Of interest	Phosphorylation		MEF2C	MEF2C	Condition#3		L		16880014		Phosphorylation	18417167		10889079.91
Q06413	NSPGLLVSPGNLNK	Prot. Of interest	Phosphorylation		MEF2C	MEF2C	Condition#3		H		15219336		Phosphorylation	15219336		8998374.5
Q06413	NSPGLLVSPGNLNK	Prot. Of interest	Acetylation Phosphorylation		MEF2C	MEF2C	Condition#3		L		1537153		Phosphorylation
Q06413	NSPGLLVSPGNLNK		Acetylation		MEF2C	MEF2C	Condition#3		L				Non-phosphorylation
Q06413	VLIPPGSK				MEF2C	MEF2C	Condition#3		L		1906589		Abundance	1906589		11662483.86
Q06413	VLIPPGSK				MEF2C	MEF2C	Condition#3		H		1471059		Abundance	1471059		8998374.5
Q06413	SEPVSPPR				MEF2C	MEF2C	Condition#3		L				Non-phosphorylation	0		0
Q06413	SEPVSPPR				MEF2C	MEF2C	Condition#3		H		1626411		Non-phosphorylation	1626411		8998374.5
Q06413	SEPVSPPR		Phosphorylation		MEF2C	MEF2C	Condition#3		L		2007059		Phosphorylation	2007059		1224175.004
Q06413	SEPVSPPR		Phosphorylation		MEF2C	MEF2C	Condition#3		H		14753012		Phosphorylation	14753012		8998374.5
Q06413	NTMPSVSEDVDLLLNQR				MEF2C	MEF2C	Condition#3		L		105255061.7		Abundance	105255061.7		6571846.545
Q06413	NTMPSVSEDVDLLLNQR				MEF2C	MEF2C	Condition#3		H		144118469.1		Abundance	144118469.1		8998374.5
