# Supplementary material for: ProteoModlR for functional proteomic analysis
Source: BMC Bioinformatics. 2017 Mar 4;18:153. doi: 10.1186/s12859-017-1563-6 (PMC5336658; doi:10.1186/s12859-017-1563-6)
Supplement: Additional file 13: Simulated Dataset 5. — Normalization simulated dataset 2. The file contains the simulated datasets used to model differences in peptide intensity introduced by uneven performance of the LC/MS instrumentation or unequal sample amount, with no isotopically labelled internal standard. The output shows the result of normalization by total ion current, as displayed in Additional file 4: Figure S4. (CSV 2 kb) [file 12859_2017_1563_MOESM13_ESM.csv]

Protein	Peptide	Pathway	Modification	Position	Gene.name	Protein.name	Condition	PatientID	Label	Run	Intensity
Q06413	NSPGLLVSPGNLNK	Prot. Of interest			MEF2C	MEF2C	Condition#1		L		2155693
Q06413	NSPGLLVSPGNLNK	Prot. Of interest			MEF2C	MEF2C	Condition#1		H		3361550
Q06413	NSPGLLVSPGNLNK	Prot. Of interest	Phosphorylation		MEF2C	MEF2C	Condition#1		L		15957454
Q06413	NSPGLLVSPGNLNK	Prot. Of interest	Phosphorylation		MEF2C	MEF2C	Condition#1		H		18709047
Q06413	VLIPPGSK	Prot. Of interest			MEF2C	MEF2C	Condition#1		L		1963565
Q06413	VLIPPGSK	Prot. Of interest			MEF2C	MEF2C	Condition#1		H		2610420
Q06413	SEPVSPPR	Prot. Of interest			MEF2C	MEF2C	Condition#1		L		402622
Q06413	SEPVSPPR	Prot. Of interest			MEF2C	MEF2C	Condition#1		H		1209906
Q06413	SEPVSPPR	Prot. Of interest	Phosphorylation		MEF2C	MEF2C	Condition#1		L		2603762
Q06413	SEPVSPPR	Prot. Of interest	Phosphorylation		MEF2C	MEF2C	Condition#1		H		19759349
Q71U36	AVFVDLEPTVIDEVR	Intern. Reference			TUBA4A	TUBA4A	Condition#1		L		10000000
Q71U36	AVFVDLEPTVIDEVR	Intern. Reference			TUBA4A	TUBA4A	Condition#1		H		20000000
Q71U36	DVNAAIATIK	Intern. Reference			TUBA4A	TUBA4A	Condition#1		L		500000
Q71U36	DVNAAIATIK	Intern. Reference			TUBA4A	TUBA4A	Condition#1		H		800000
P07305	VGENADSQIK	Intern. Reference			H1F0	Hist1a	Condition#1		L		50000000
P07305	VGENADSQIK	Intern. Reference			H1F0	Hist1a	Condition#1		H		10000000
P07305	GVGASGSFR	Intern. Reference			H1F0	Hist1a	Condition#1		L		6000000
P07305	GVGASGSFR	Intern. Reference			H1F0	Hist1a	Condition#1		H		10000000
Q06413	NSPGLLVSPGNLNK	Prot. Of interest			MEF2C	MEF2C	Condition#2		L		2155693
Q06413	NSPGLLVSPGNLNK	Prot. Of interest			MEF2C	MEF2C	Condition#2		H		3361550
Q06413	NSPGLLVSPGNLNK	Prot. Of interest	Phosphorylation		MEF2C	MEF2C	Condition#2		L		15957454
Q06413	NSPGLLVSPGNLNK	Prot. Of interest	Phosphorylation		MEF2C	MEF2C	Condition#2		H		18709047
Q06413	VLIPPGSK	Prot. Of interest			MEF2C	MEF2C	Condition#2		L		1963565
Q06413	VLIPPGSK	Prot. Of interest			MEF2C	MEF2C	Condition#2		H		2610420
Q06413	SEPVSPPR	Prot. Of interest			MEF2C	MEF2C	Condition#2		L		402622
Q06413	SEPVSPPR	Prot. Of interest			MEF2C	MEF2C	Condition#2		H		1209906
Q06413	SEPVSPPR	Prot. Of interest	Phosphorylation		MEF2C	MEF2C	Condition#2		L		2603762
Q06413	SEPVSPPR	Prot. Of interest	Phosphorylation		MEF2C	MEF2C	Condition#2		H		19759349
Q71U36	AVFVDLEPTVIDEVR	Intern. Reference			TUBA4A	TUBA4A	Condition#2		L		10000000
Q71U36	AVFVDLEPTVIDEVR	Intern. Reference			TUBA4A	TUBA4A	Condition#2		H		20000000
Q71U36	DVNAAIATIK	Intern. Reference			TUBA4A	TUBA4A	Condition#2		L		500000
Q71U36	DVNAAIATIK	Intern. Reference			TUBA4A	TUBA4A	Condition#2		H		800000
P07305	VGENADSQIK	Intern. Reference			H1F0	Hist1a	Condition#2		L		50000000
P07305	VGENADSQIK	Intern. Reference			H1F0	Hist1a	Condition#2		H		10000000
P07305	GVGASGSFR	Intern. Reference			H1F0	Hist1a	Condition#2		L		6000000
P07305	GVGASGSFR	Intern. Reference			H1F0	Hist1a	Condition#2		H		10000000
Q06413	NSPGLLVSPGNLNK	Prot. Of interest			MEF2C	MEF2C	Condition#3		L		2155693
Q06413	NSPGLLVSPGNLNK	Prot. Of interest			MEF2C	MEF2C	Condition#3		H		3361550
Q06413	NSPGLLVSPGNLNK	Prot. Of interest	Phosphorylation		MEF2C	MEF2C	Condition#3		L		15957454
Q06413	NSPGLLVSPGNLNK	Prot. Of interest	Phosphorylation		MEF2C	MEF2C	Condition#3		H		18709047
Q06413	VLIPPGSK	Prot. Of interest			MEF2C	MEF2C	Condition#3		L		1963565
Q06413	VLIPPGSK	Prot. Of interest			MEF2C	MEF2C	Condition#3		H		2610420
Q06413	SEPVSPPR	Prot. Of interest			MEF2C	MEF2C	Condition#3		L		402622
Q06413	SEPVSPPR	Prot. Of interest			MEF2C	MEF2C	Condition#3		H		1209906
Q06413	SEPVSPPR	Prot. Of interest	Phosphorylation		MEF2C	MEF2C	Condition#3		L		2603762
Q06413	SEPVSPPR	Prot. Of interest	Phosphorylation		MEF2C	MEF2C	Condition#3		H		19759349
Q71U36	AVFVDLEPTVIDEVR	Intern. Reference			TUBA4A	TUBA4A	Condition#3		L		10000000
Q71U36	AVFVDLEPTVIDEVR	Intern. Reference			TUBA4A	TUBA4A	Condition#3		H		20000000
Q71U36	DVNAAIATIK	Intern. Reference			TUBA4A	TUBA4A	Condition#3		L		500000
Q71U36	DVNAAIATIK	Intern. Reference			TUBA4A	TUBA4A	Condition#3		H		800000
P07305	VGENADSQIK	Intern. Reference			H1F0	Hist1a	Condition#3		L		50000000
P07305	VGENADSQIK	Intern. Reference			H1F0	Hist1a	Condition#3		H		10000000
P07305	GVGASGSFR	Intern. Reference			H1F0	Hist1a	Condition#3		L		6000000
P07305	GVGASGSFR	Intern. Reference			H1F0	Hist1a	Condition#3		H		10000000
