# Supplementary material for: ProteoModlR for functional proteomic analysis
Source: BMC Bioinformatics. 2017 Mar 4;18:153. doi: 10.1186/s12859-017-1563-6 (PMC5336658; doi:10.1186/s12859-017-1563-6)
Supplement: Additional file 14: Simulated Dataset 6. — Normalization simulated dataset 3. The file contains the simulated datasets used to model differences in the peptide intensity introduced by biological factors that vary the protein amount per cell by affecting the expression of a limited subset of the proteome. The output shows the result of isotopologue normalization followed by normalization by reference peptide, as displayed in Additional file 5: Figure S5. (CSV 5 kb) [file 12859_2017_1563_MOESM14_ESM.csv]

Protein	Peptide	Pathway	Modification	Position	Gene.name	Protein.name	Condition	PatientID	Label	Run	Intensity		Normalized intensity
Q06413	NSPGLLVSPGNLNK	Prot. Of interest			MEF2C	MEF2C	Condition#1		L		2155693		3167816.691
Q06413	NSPGLLVSPGNLNK	Prot. Of interest			MEF2C	MEF2C	Condition#1		H		3361550		4939838
Q06413	NSPGLLVSPGNLNK	Prot. Of interest	Phosphorylation		MEF2C	MEF2C	Condition#1		L		15957454		4213321.911
Q06413	NSPGLLVSPGNLNK	Prot. Of interest	Phosphorylation		MEF2C	MEF2C	Condition#1		H		18709047		4939838
Q06413	VLIPPGSK	Prot. Of interest			MEF2C	MEF2C	Condition#1		L		1963565		3715759.534
Q06413	VLIPPGSK	Prot. Of interest			MEF2C	MEF2C	Condition#1		H		2610420		4939838
Q06413	SEPVSPPR	Prot. Of interest			MEF2C	MEF2C	Condition#1		L		402622		1643836.344
Q06413	SEPVSPPR	Prot. Of interest			MEF2C	MEF2C	Condition#1		H		1209906		4939838
Q06413	SEPVSPPR	Prot. Of interest	Phosphorylation		MEF2C	MEF2C	Condition#1		L		2603762		650940.5988
Q06413	SEPVSPPR	Prot. Of interest	Phosphorylation		MEF2C	MEF2C	Condition#1		H		19759349		4939838
Q71U36	AVFVDLEPTVIDEVR	Intern. Reference			TUBA4A	TUBA4A	Condition#1		L		10000000		2469919
Q71U36	AVFVDLEPTVIDEVR	Intern. Reference			TUBA4A	TUBA4A	Condition#1		H		20000000		4939838
Q71U36	DVNAAIATIK	Intern. Reference			TUBA4A	TUBA4A	Condition#1		L		500000		3087398.75
Q71U36	DVNAAIATIK	Intern. Reference			TUBA4A	TUBA4A	Condition#1		H		800000		4939838
P07305	VGENADSQIK	Intern. Reference			H1F0	Hist1a	Condition#1		L		50000000		24699190
P07305	VGENADSQIK	Intern. Reference			H1F0	Hist1a	Condition#1		H		10000000		4939838
P07305	GVGASGSFR	Intern. Reference			H1F0	Hist1a	Condition#1		L		6000000		2963902.8
P07305	GVGASGSFR	Intern. Reference			H1F0	Hist1a	Condition#1		H		10000000		4939838
Q06413	NSPGLLVSPGNLNK	Prot. Of interest			MEF2C	MEF2C	Condition#2		L		1077847		3167818.161
Q06413	NSPGLLVSPGNLNK	Prot. Of interest			MEF2C	MEF2C	Condition#2		H		1680775		4939838
Q06413	NSPGLLVSPGNLNK	Prot. Of interest	Phosphorylation		MEF2C	MEF2C	Condition#2		L		7978727		4213321.685
Q06413	NSPGLLVSPGNLNK	Prot. Of interest	Phosphorylation		MEF2C	MEF2C	Condition#2		H		9354524		4939838
Q06413	VLIPPGSK	Prot. Of interest			MEF2C	MEF2C	Condition#2		L		981783		3715761.426
Q06413	VLIPPGSK	Prot. Of interest			MEF2C	MEF2C	Condition#2		H		1305210		4939838
Q06413	SEPVSPPR	Prot. Of interest			MEF2C	MEF2C	Condition#2		L		201311		1643836.344
Q06413	SEPVSPPR	Prot. Of interest			MEF2C	MEF2C	Condition#2		H		604953		4939838
Q06413	SEPVSPPR	Prot. Of interest	Phosphorylation		MEF2C	MEF2C	Condition#2		L		1301881		650940.5659
Q06413	SEPVSPPR	Prot. Of interest	Phosphorylation		MEF2C	MEF2C	Condition#2		H		9879675		4939838
Q71U36	AVFVDLEPTVIDEVR	Intern. Reference			TUBA4A	TUBA4A	Condition#2		L		5000000		2469919
Q71U36	AVFVDLEPTVIDEVR	Intern. Reference			TUBA4A	TUBA4A	Condition#2		H		10000000		4939838
Q71U36	DVNAAIATIK	Intern. Reference			TUBA4A	TUBA4A	Condition#2		L		250000		3087398.75
Q71U36	DVNAAIATIK	Intern. Reference			TUBA4A	TUBA4A	Condition#2		H		400000		4939838
P07305	VGENADSQIK	Intern. Reference			H1F0	Hist1a	Condition#2		L		25000000		24699190
P07305	VGENADSQIK	Intern. Reference			H1F0	Hist1a	Condition#2		H		5000000		4939838
P07305	GVGASGSFR	Intern. Reference			H1F0	Hist1a	Condition#2		L		3000000		2963902.8
P07305	GVGASGSFR	Intern. Reference			H1F0	Hist1a	Condition#2		H		5000000		4939838
Q06413	NSPGLLVSPGNLNK	Prot. Of interest			MEF2C	MEF2C	Condition#3		L		538924		3167819.215
Q06413	NSPGLLVSPGNLNK	Prot. Of interest			MEF2C	MEF2C	Condition#3		H		840388		4939838
Q06413	NSPGLLVSPGNLNK	Prot. Of interest	Phosphorylation		MEF2C	MEF2C	Condition#3		L		15957454		4213321.911
Q06413	NSPGLLVSPGNLNK	Prot. Of interest	Phosphorylation		MEF2C	MEF2C	Condition#3		H		18709047		4939838
Q06413	VLIPPGSK	Prot. Of interest			MEF2C	MEF2C	Condition#3		L		1963565		3715759.534
Q06413	VLIPPGSK	Prot. Of interest			MEF2C	MEF2C	Condition#3		H		2610420		4939838
Q06413	SEPVSPPR	Prot. Of interest			MEF2C	MEF2C	Condition#3		L		100656		1643841.792
Q06413	SEPVSPPR	Prot. Of interest			MEF2C	MEF2C	Condition#3		H		302477		4939838
Q06413	SEPVSPPR	Prot. Of interest	Phosphorylation		MEF2C	MEF2C	Condition#3		L		650941		650941
Q06413	SEPVSPPR	Prot. Of interest	Phosphorylation		MEF2C	MEF2C	Condition#3		H		4939838		4939838
Q71U36	AVFVDLEPTVIDEVR	Intern. Reference			TUBA4A	TUBA4A	Condition#3		L		10000000		2469919
Q71U36	AVFVDLEPTVIDEVR	Intern. Reference			TUBA4A	TUBA4A	Condition#3		H		20000000		4939838
Q71U36	DVNAAIATIK	Intern. Reference			TUBA4A	TUBA4A	Condition#3		L		125000		3087398.75
Q71U36	DVNAAIATIK	Intern. Reference			TUBA4A	TUBA4A	Condition#3		H		200000		4939838
P07305	VGENADSQIK	Intern. Reference			H1F0	Hist1a	Condition#3		L		12500000		24699190
P07305	VGENADSQIK	Intern. Reference			H1F0	Hist1a	Condition#3		H		2500000		4939838
P07305	GVGASGSFR	Intern. Reference			H1F0	Hist1a	Condition#3		L		6000000		2963902.8
P07305	GVGASGSFR	Intern. Reference			H1F0	Hist1a	Condition#3		H		10000000		4939838
