# Supplementary material for: ProteoModlR for functional proteomic analysis
Source: BMC Bioinformatics. 2017 Mar 4;18:153. doi: 10.1186/s12859-017-1563-6 (PMC5336658; doi:10.1186/s12859-017-1563-6)
Supplement: Additional file 15: Simulated Dataset 8. — Analysis simulated dataset 1. This simulated dataset models an input with complete annotation of peptides required for exact calculations in the Analysis module of ProteoModlR. This file provides a reference for approximate calculations, and demonstrates the annotation performed by the quality control module of ProteModlR. (CSV 5 kb) [file 12859_2017_1563_MOESM15_ESM.csv]

Protein	Peptide	Pathway	Modification	Position	Gene.name	Protein.name	Condition	PatientID	Label	Run	Intensity		Normalized intensity
Q06413	NSPGLLVSPGNLNK	Prot. Of interest			MEF2C	MEF2C	Condition#1		L		2155693		1077846.5
Q06413	NSPGLLVSPGNLNK	Prot. Of interest			MEF2C	MEF2C	Condition#1		H		3361550		1680775
Q06413	NSPGLLVSPGNLNK	Prot. Of interest	Phosphorylation		MEF2C	MEF2C	Condition#1		L		15957454		15957454
Q06413	NSPGLLVSPGNLNK	Prot. Of interest	Phosphorylation		MEF2C	MEF2C	Condition#1		H		18709047		18709047
Q06413	VLIPPGSK	Prot. Of interest			MEF2C	MEF2C	Condition#1		L		1963565		1963565
Q06413	VLIPPGSK	Prot. Of interest			MEF2C	MEF2C	Condition#1		H		2610420		2610420
Q06413	SEPVSPPR	Prot. Of interest			MEF2C	MEF2C	Condition#1		L		402622		201311
Q06413	SEPVSPPR	Prot. Of interest			MEF2C	MEF2C	Condition#1		H		1209906		604953
Q06413	SEPVSPPR	Prot. Of interest	Phosphorylation		MEF2C	MEF2C	Condition#1		L		2603762		1301881.066
Q06413	SEPVSPPR	Prot. Of interest	Phosphorylation		MEF2C	MEF2C	Condition#1		H		19759349		9879675
Q71U36	AVFVDLEPTVIDEVR	Intern. Reference			TUBA4A	TUBA4A	Condition#1		L		10000000		10000000
Q71U36	AVFVDLEPTVIDEVR	Intern. Reference			TUBA4A	TUBA4A	Condition#1		H		20000000		20000000
Q71U36	DVNAAIATIK	Intern. Reference			TUBA4A	TUBA4A	Condition#1		L		500000		250000
Q71U36	DVNAAIATIK	Intern. Reference			TUBA4A	TUBA4A	Condition#1		H		800000		400000
P07305	VGENADSQIK	Intern. Reference			H1F0	Hist1a	Condition#1		L		50000000		25000000
P07305	VGENADSQIK	Intern. Reference			H1F0	Hist1a	Condition#1		H		10000000		5000000
P07305	GVGASGSFR	Intern. Reference			H1F0	Hist1a	Condition#1		L		6000000		6000000
P07305	GVGASGSFR	Intern. Reference			H1F0	Hist1a	Condition#1		H		10000000		10000000
Q06413	NSPGLLVSPGNLNK	Prot. Of interest			MEF2C	MEF2C	Condition#2		L		1077847		1077847
Q06413	NSPGLLVSPGNLNK	Prot. Of interest			MEF2C	MEF2C	Condition#2		H		1680775		1680775
Q06413	NSPGLLVSPGNLNK	Prot. Of interest	Phosphorylation		MEF2C	MEF2C	Condition#2		L		7978727		15957453.15
Q06413	NSPGLLVSPGNLNK	Prot. Of interest	Phosphorylation		MEF2C	MEF2C	Condition#2		H		9354524		18709047
Q06413	VLIPPGSK	Prot. Of interest			MEF2C	MEF2C	Condition#2		L		981783		1963566
Q06413	VLIPPGSK	Prot. Of interest			MEF2C	MEF2C	Condition#2		H		1305210		2610420
Q06413	SEPVSPPR	Prot. Of interest			MEF2C	MEF2C	Condition#2		L		201311		201311
Q06413	SEPVSPPR	Prot. Of interest			MEF2C	MEF2C	Condition#2		H		604953		604953
Q06413	SEPVSPPR	Prot. Of interest	Phosphorylation		MEF2C	MEF2C	Condition#2		L		1301881		1301881
Q06413	SEPVSPPR	Prot. Of interest	Phosphorylation		MEF2C	MEF2C	Condition#2		H		9879675		9879675
Q71U36	AVFVDLEPTVIDEVR	Intern. Reference			TUBA4A	TUBA4A	Condition#2		L		5000000		10000000
Q71U36	AVFVDLEPTVIDEVR	Intern. Reference			TUBA4A	TUBA4A	Condition#2		H		10000000		20000000
Q71U36	DVNAAIATIK	Intern. Reference			TUBA4A	TUBA4A	Condition#2		L		250000		250000
Q71U36	DVNAAIATIK	Intern. Reference			TUBA4A	TUBA4A	Condition#2		H		400000		400000
P07305	VGENADSQIK	Intern. Reference			H1F0	Hist1a	Condition#2		L		25000000		25000000
P07305	VGENADSQIK	Intern. Reference			H1F0	Hist1a	Condition#2		H		5000000		5000000
P07305	GVGASGSFR	Intern. Reference			H1F0	Hist1a	Condition#2		L		3000000		6000000
P07305	GVGASGSFR	Intern. Reference			H1F0	Hist1a	Condition#2		H		5000000		10000000
Q06413	NSPGLLVSPGNLNK	Prot. Of interest			MEF2C	MEF2C	Condition#3		L		538924		1077847.359
Q06413	NSPGLLVSPGNLNK	Prot. Of interest			MEF2C	MEF2C	Condition#3		H		840388		1680775
Q06413	NSPGLLVSPGNLNK	Prot. Of interest	Phosphorylation		MEF2C	MEF2C	Condition#3		L		15957454		15957454
Q06413	NSPGLLVSPGNLNK	Prot. Of interest	Phosphorylation		MEF2C	MEF2C	Condition#3		H		18709047		18709047
Q06413	VLIPPGSK	Prot. Of interest			MEF2C	MEF2C	Condition#3		L		1963565		1963565
Q06413	VLIPPGSK	Prot. Of interest			MEF2C	MEF2C	Condition#3		H		2610420		2610420
Q06413	SEPVSPPR	Prot. Of interest			MEF2C	MEF2C	Condition#3		L		100656		201311.6672
Q06413	SEPVSPPR	Prot. Of interest			MEF2C	MEF2C	Condition#3		H		302477		604953
Q06413	SEPVSPPR	Prot. Of interest	Phosphorylation		MEF2C	MEF2C	Condition#3		L		650941		1301881.868
Q06413	SEPVSPPR	Prot. Of interest	Phosphorylation		MEF2C	MEF2C	Condition#3		H		4939838		9879675
Q71U36	AVFVDLEPTVIDEVR	Intern. Reference			TUBA4A	TUBA4A	Condition#3		L		10000000		10000000
Q71U36	AVFVDLEPTVIDEVR	Intern. Reference			TUBA4A	TUBA4A	Condition#3		H		20000000		20000000
Q71U36	DVNAAIATIK	Intern. Reference			TUBA4A	TUBA4A	Condition#3		L		125000		250000
Q71U36	DVNAAIATIK	Intern. Reference			TUBA4A	TUBA4A	Condition#3		H		200000		400000
P07305	VGENADSQIK	Intern. Reference			H1F0	Hist1a	Condition#3		L		12500000		25000000
P07305	VGENADSQIK	Intern. Reference			H1F0	Hist1a	Condition#3		H		2500000		5000000
P07305	GVGASGSFR	Intern. Reference			H1F0	Hist1a	Condition#3		L		6000000		6000000
P07305	GVGASGSFR	Intern. Reference			H1F0	Hist1a	Condition#3		H		10000000		10000000
