# Supplementary material for: ProteoModlR for functional proteomic analysis
Source: BMC Bioinformatics. 2017 Mar 4;18:153. doi: 10.1186/s12859-017-1563-6 (PMC5336658; doi:10.1186/s12859-017-1563-6)
Supplement: Additional file 16: Simulated Dataset 9. — Analysis simulated dataset 2. This simulated dataset models an input with incomplete annotation of peptides required for exact calculation of abundance in the Analysis module of ProteoModlR. (CSV 5 kb) [file 12859_2017_1563_MOESM16_ESM.csv]

Protein	Peptide	Pathway	Modification	Position	Gene.name	Protein.name	Condition	PatientID	Label	Run	Intensity		Normalized intensity
Q06413	NSPGLLVSPGNLNK	Prot. Of interest			MEF2C	MEF2C	Condition#1		L		2155693		1151119.969
Q06413	NSPGLLVSPGNLNK	Prot. Of interest	Phosphorylation		MEF2C	MEF2C	Condition#1		L		15957454		8521131.695
Q06413	VLIPPGSK	Prot. Of interest			MEF2C	MEF2C	Condition#1		L		1963565		1048525.407
Q06413	SEPVSPPR	Prot. Of interest			MEF2C	MEF2C	Condition#1		L		402622		214996.3951
Q06413	SEPVSPPR	Prot. Of interest	Phosphorylation		MEF2C	MEF2C	Condition#1		L		2603762		1390384.638
Q71U36	AVFVDLEPTVIDEVR	Intern. Reference			TUBA4A	TUBA4A	Condition#1		L		10000000		5339906.789
Q71U36	DVNAAIATIK	Intern. Reference			TUBA4A	TUBA4A	Condition#1		L		500000		266995.3394
P07305	VGENADSQIK	Intern. Reference			H1F0	Hist1a	Condition#1		L		50000000		26699533.94
P07305	GVGASGSFR	Intern. Reference			H1F0	Hist1a	Condition#1		L		6000000		3203944.073
Q06413	NSPGLLVSPGNLNK	Prot. Of interest			MEF2C	MEF2C	Condition#2		L		1077846.5		1151119.969
Q06413	NSPGLLVSPGNLNK	Prot. Of interest	Phosphorylation		MEF2C	MEF2C	Condition#2		L		7978727		8521131.695
Q06413	VLIPPGSK	Prot. Of interest			MEF2C	MEF2C	Condition#2		L		981782.5		1048525.407
Q06413	SEPVSPPR	Prot. Of interest			MEF2C	MEF2C	Condition#2		L		201311		214996.3951
Q06413	SEPVSPPR	Prot. Of interest	Phosphorylation		MEF2C	MEF2C	Condition#2		L		1301881		1390384.638
Q71U36	AVFVDLEPTVIDEVR	Intern. Reference			TUBA4A	TUBA4A	Condition#2		L		5000000		5339906.789
Q71U36	DVNAAIATIK	Intern. Reference			TUBA4A	TUBA4A	Condition#2		L		250000		266995.3394
P07305	VGENADSQIK	Intern. Reference			H1F0	Hist1a	Condition#2		L		25000000		26699533.94
P07305	GVGASGSFR	Intern. Reference			H1F0	Hist1a	Condition#2		L		3000000		3203944.073
Q06413	NSPGLLVSPGNLNK	Prot. Of interest			MEF2C	MEF2C	Condition#3		L		538923.25		538923.25
Q06413	NSPGLLVSPGNLNK	Prot. Of interest	Phosphorylation		MEF2C	MEF2C	Condition#3		L		15957454		15957454
Q06413	VLIPPGSK	Prot. Of interest			MEF2C	MEF2C	Condition#3		L		1963565		1963565
Q06413	SEPVSPPR	Prot. Of interest			MEF2C	MEF2C	Condition#3		L		100655.5		100655.5
Q06413	SEPVSPPR	Prot. Of interest	Phosphorylation		MEF2C	MEF2C	Condition#3		L		650940.5		650940.5
Q71U36	AVFVDLEPTVIDEVR	Intern. Reference			TUBA4A	TUBA4A	Condition#3		L		10000000		10000000
Q71U36	DVNAAIATIK	Intern. Reference			TUBA4A	TUBA4A	Condition#3		L		125000		125000
P07305	VGENADSQIK	Intern. Reference			H1F0	Hist1a	Condition#3		L		12500000		12500000
P07305	GVGASGSFR	Intern. Reference			H1F0	Hist1a	Condition#3		L		6000000		6000000
									TIC Condition#1		89583096		47836538.25
									TIC Condition#2		44791548		47836538.25
									TIC Condition#3		47836538.25		47836538.25
