# Supplementary material for: ProteoModlR for functional proteomic analysis
Source: BMC Bioinformatics. 2017 Mar 4;18:153. doi: 10.1186/s12859-017-1563-6 (PMC5336658; doi:10.1186/s12859-017-1563-6)
Supplement: Additional file 17: Simulated Dataset 10. — Analysis simulated dataset 3. This simulated dataset models an input with incomplete annotation of chemically modified peptides intensity, required for exact calculation of stoichiometry in the Analysis module of ProteoModlR. (CSV 5 kb) [file 12859_2017_1563_MOESM17_ESM.csv]

Protein	Peptide	Pathway	Modification	Position	Gene.name	Protein.name	Condition	PatientID	Label	Run	Intensity		Isotopologue Normalized intensity	Reference peptide normalized intensity
Q06413	NSPGLLVSPGNLNK	Prot. Of interest			MEF2C	MEF2C	Condition#1		L		2155693		2155693	2137577.076
Q06413	NSPGLLVSPGNLNK	Prot. Of interest			MEF2C	MEF2C	Condition#1		H		3361550
Q06413	NSPGLLVSPGNLNK	Prot. Of interest	Phosphorylation		MEF2C	MEF2C	Condition#1		L		15957454		15957454	15823351.41
Q06413	NSPGLLVSPGNLNK	Prot. Of interest	Phosphorylation		MEF2C	MEF2C	Condition#1		H		18709047
Q06413	VLIPPGSK	Prot. Of interest			MEF2C	MEF2C	Condition#1		L		1963565		1963565	1947063.674
Q06413	VLIPPGSK	Prot. Of interest			MEF2C	MEF2C	Condition#1		H		2610420
Q06413	SEPVSPPR	Prot. Of interest			MEF2C	MEF2C	Condition#1		L		402622		402622	399238.4619
Q06413	SEPVSPPR	Prot. Of interest			MEF2C	MEF2C	Condition#1		H		1209906
Q06413	SEPVSPPR	Prot. Of interest	Phosphorylation		MEF2C	MEF2C	Condition#1		L		2603762		2603762	2581880.613
Q06413	SEPVSPPR	Prot. Of interest	Phosphorylation		MEF2C	MEF2C	Condition#1		H		19759349
Q71U36	AVFVDLEPTVIDEVR	Intern. Reference			TUBA4A	TUBA4A	Condition#1		L		10000000		10000000	9915962.413
Q71U36	AVFVDLEPTVIDEVR	Intern. Reference			TUBA4A	TUBA4A	Condition#1		H		20000000
Q71U36	DVNAAIATIK	Intern. Reference			TUBA4A	TUBA4A	Condition#1		L		500000		500000	495798.1207
Q71U36	DVNAAIATIK	Intern. Reference			TUBA4A	TUBA4A	Condition#1		H		800000
P07305	VGENADSQIK	Intern. Reference			H1F0	Hist1a	Condition#1		L		50000000		50000000	49579812.07
P07305	VGENADSQIK	Intern. Reference			H1F0	Hist1a	Condition#1		H		10000000
P07305	GVGASGSFR	Intern. Reference			H1F0	Hist1a	Condition#1		L		6000000		6000000	5949577.448
P07305	GVGASGSFR	Intern. Reference			H1F0	Hist1a	Condition#1		H		10000000
Q06413	NSPGLLVSPGNLNK	Prot. Of interest			MEF2C	MEF2C	Condition#2		L		2155693		2155693	2850102.768
Q06413	NSPGLLVSPGNLNK	Prot. Of interest			MEF2C	MEF2C	Condition#2		H		3361550
Q06413	NSPGLLVSPGNLNK	Prot. Of interest	Phosphorylation		MEF2C	MEF2C	Condition#2		L		15957454		15957454	21097801.88
Q06413	NSPGLLVSPGNLNK	Prot. Of interest	Phosphorylation		MEF2C	MEF2C	Condition#2		H		18709047
Q06413	VLIPPGSK	Prot. Of interest			MEF2C	MEF2C	Condition#2		L		1963565		1963565	2596084.898
Q06413	VLIPPGSK	Prot. Of interest			MEF2C	MEF2C	Condition#2		H		2610420
Q06413	SEPVSPPR	Prot. Of interest			MEF2C	MEF2C	Condition#2		L		402622		402622	532317.9492
Q06413	SEPVSPPR	Prot. Of interest			MEF2C	MEF2C	Condition#2		H		1209906
Q06413	SEPVSPPR	Prot. Of interest	Phosphorylation		MEF2C	MEF2C	Condition#2		L		2603762		2603762	3442507.483
Q06413	SEPVSPPR	Prot. Of interest	Phosphorylation		MEF2C	MEF2C	Condition#2		H		19759349
Q71U36	AVFVDLEPTVIDEVR	Intern. Reference			TUBA4A	TUBA4A	Condition#2		L		7500000		7500000	9915962.413
Q71U36	AVFVDLEPTVIDEVR	Intern. Reference			TUBA4A	TUBA4A	Condition#2		H		20000000
Q71U36	DVNAAIATIK	Intern. Reference			TUBA4A	TUBA4A	Condition#2		L		375000		375000	495798.1207
Q71U36	DVNAAIATIK	Intern. Reference			TUBA4A	TUBA4A	Condition#2		H		800000
P07305	VGENADSQIK	Intern. Reference			H1F0	Hist1a	Condition#2		L		37500000		37500000	49579812.07
P07305	VGENADSQIK	Intern. Reference			H1F0	Hist1a	Condition#2		H		10000000
P07305	GVGASGSFR	Intern. Reference			H1F0	Hist1a	Condition#2		L		4500000		4500000	5949577.448
P07305	GVGASGSFR	Intern. Reference			H1F0	Hist1a	Condition#2		H		10000000
Q06413	NSPGLLVSPGNLNK	Prot. Of interest			MEF2C	MEF2C	Condition#3		L		2155693		2155693	1644290.059
Q06413	NSPGLLVSPGNLNK	Prot. Of interest			MEF2C	MEF2C	Condition#3		H		3361550
Q06413	NSPGLLVSPGNLNK	Prot. Of interest	Phosphorylation		MEF2C	MEF2C	Condition#3		L		15957454		15957454	12171808.78
Q06413	NSPGLLVSPGNLNK	Prot. Of interest	Phosphorylation		MEF2C	MEF2C	Condition#3		H		18709047
Q06413	VLIPPGSK	Prot. Of interest			MEF2C	MEF2C	Condition#3		L		1963565		1963565	1497741.287
Q06413	VLIPPGSK	Prot. Of interest			MEF2C	MEF2C	Condition#3		H		2610420
Q06413	SEPVSPPR	Prot. Of interest			MEF2C	MEF2C	Condition#3		L		402622		402622	307106.5091
Q06413	SEPVSPPR	Prot. Of interest			MEF2C	MEF2C	Condition#3		H		1209906
Q06413	SEPVSPPR	Prot. Of interest	Phosphorylation		MEF2C	MEF2C	Condition#3		L		2603762		2603762	1986062.01
Q06413	SEPVSPPR	Prot. Of interest	Phosphorylation		MEF2C	MEF2C	Condition#3		H		19759349
Q71U36	AVFVDLEPTVIDEVR	Intern. Reference			TUBA4A	TUBA4A	Condition#3		L		13000000		13000000	9915962.413
Q71U36	AVFVDLEPTVIDEVR	Intern. Reference			TUBA4A	TUBA4A	Condition#3		H		20000000
Q71U36	DVNAAIATIK	Intern. Reference			TUBA4A	TUBA4A	Condition#3		L		650000		650000	495798.1207
Q71U36	DVNAAIATIK	Intern. Reference			TUBA4A	TUBA4A	Condition#3		H		800000
P07305	VGENADSQIK	Intern. Reference			H1F0	Hist1a	Condition#3		L		65000000		65000000	49579812.07
P07305	VGENADSQIK	Intern. Reference			H1F0	Hist1a	Condition#3		H		10000000
P07305	GVGASGSFR	Intern. Reference			H1F0	Hist1a	Condition#3		L		7800000		7800000	5949577.448
P07305	GVGASGSFR	Intern. Reference			H1F0	Hist1a	Condition#3		H		10000000
